# Supplementary material for: Autophagy Alteration in ApoA-I Related Systemic Amyloidosis
Source: Int J Mol Sci. 2022 Mar 23;23(7):3498. doi: 10.3390/ijms23073498 (PMC8998969; doi:10.3390/ijms23073498)
Supplement: Supplementary file 1 [file ijms-23-03498-s001.zip]

Archive with 1 entries (1 files):
- ijms-1610290-supplementary (1).pdf
